# Supplementary material for: Advances in Isofuranodiene Extraction from Smyrnium olusatrum L.: Supercritical Carbon Dioxide Extraction
Source: Plants (Basel). 2026 Apr 3;15(7):1099. doi: 10.3390/plants15071099 (PMC13074484; doi:10.3390/plants15071099)
Supplement: Supplementary file 1 [file plants-15-01099-s001.zip]

Archive with 1 entries (1 files):
- plants-4195264-supplementary.pdf
